# Supplementary material for: ﻿A review of the leaf-beetle genus Sinoluperus Gressitt & Kimoto, 1963 (Coleoptera, Chrysomelidae, Galerucinae) from China, with the description of a new species
Source: Zookeys. 2024 May 9;1200:231–43. doi: 10.3897/zookeys.1200.116337 (PMC11099469; doi:10.3897/zookeys.1200.116337)
Supplement: XML Treatment for Sinoluperus variegatus [file zookeys.1200.116337-treatment1.xml]

<!DOCTYPE tp:taxon-treatment
  PUBLIC "-//TaxonX//DTD Taxonomic Treatment Publishing DTD v0 20100105//EN" "tax-treatment-NSO.dtd">
<tp:taxon-treatment xmlns:tp="http://www.plazi.org/taxpub"><tp:treatment-meta><kwd-group><label>Taxon classification</label><kwd>
                <named-content content-type="kingdom">Animalia</named-content>
              </kwd><kwd>
                <named-content content-type="order">Coleoptera</named-content>
              </kwd><kwd>
                <named-content content-type="family">Chrysomelidae</named-content>
              </kwd></kwd-group><mixed-citation publication-type="journal"><person-group><name><surname>Yang</surname><given-names>Hai-Dong</given-names></name><name><surname>Feng</surname><given-names>Chuan</given-names></name><name><surname>Yang</surname><given-names>Xing-Ke</given-names></name></person-group><article-title>﻿A review of the leaf-beetle genus <italic><tp:taxon-name><tp:taxon-name-part taxon-name-part-type="genus" reg="Sinoluperus">Sinoluperus</tp:taxon-name-part></tp:taxon-name></italic> Gressitt &amp; Kimoto, 1963 (<tp:taxon-name><tp:taxon-name-part taxon-name-part-type="order">Coleoptera</tp:taxon-name-part></tp:taxon-name>, <tp:taxon-name><tp:taxon-name-part taxon-name-part-type="family">Chrysomelidae</tp:taxon-name-part></tp:taxon-name>, <tp:taxon-name><tp:taxon-name-part taxon-name-part-type="subfamily">Galerucinae</tp:taxon-name-part></tp:taxon-name>) from China, with the description of a new species</article-title><source>Zookeys</source><day>09</day><month>05</month><year>2024</year><volume>1200</volume><fpage>231</fpage><lpage>243</lpage><pub-id pub-id-type="doi">10.3897/zookeys.1200.116337</pub-id></mixed-citation></tp:treatment-meta><tp:nomenclature><label>﻿</label><tp:taxon-name>
              <object-id xmlns:xlink="http://www.w3.org/1999/xlink" content-type="arpha" xlink:type="simple">E6BB099D-EBE7-5652-87FB-A1A8D04095EF</object-id>
              <tp:taxon-name-part taxon-name-part-type="genus" reg="Sinoluperus">Sinoluperus</tp:taxon-name-part>
              <tp:taxon-name-part taxon-name-part-type="species" reg="variegatus">variegatus</tp:taxon-name-part>
              <object-id xmlns:xlink="http://www.w3.org/1999/xlink" content-type="zoobank" xlink:type="simple">https://zoobank.org/63019284-6F92-46C7-8FA9-AEDFB2B2E8B8</object-id>
            </tp:taxon-name><tp:taxon-status xmlns:xlink="http://www.w3.org/1999/xlink" xlink:type="simple">sp. nov.</tp:taxon-status><xref ref-type="fig" rid="F1">Figs 1A</xref><xref ref-type="fig" rid="F2">, 2</xref><xref ref-type="fig" rid="F3">, 3</xref><xref ref-type="fig" rid="F4">, 4</xref></tp:nomenclature><tp:treatment-sec sec-type="type material" id="SECID0E2IAC"><title>Type material.</title><p><bold><italic>Holotype</italic></bold>: ♂ (Fig. <xref ref-type="fig" rid="F2">2</xref>), China, Hunan Province, Yizhang, Mangshan National Nature Reserve, zeziping, 22 May 2021, Nanling investigation team leg., <abbrev xmlns:xlink="http://www.w3.org/1999/xlink" xlink:title="Institute of Zoology, Guangdong Academy of Sciences" id="ABBRID0EKJAC" xlink:type="simple">IZGAS</abbrev>. <bold><italic>Paratypes</italic></bold>: 6♂♂1♀, same data as for preceding. 1♀, China, Guangdong Province, Ruyuan, Nanling National Nature Reserve, 20 May 2021, Nanling investigation team leg., <abbrev xmlns:xlink="http://www.w3.org/1999/xlink" xlink:title="Institute of Zoology, Guangdong Academy of Sciences" id="ABBRID0ERJAC" xlink:type="simple">IZGAS</abbrev>. 1♂, same data as for preceding, 29 May 2021, Chuan Feng leg., <abbrev xmlns:xlink="http://www.w3.org/1999/xlink" xlink:title="Institute of Zoology, Guangdong Academy of Sciences" id="ABBRID0EVJAC" xlink:type="simple">IZGAS</abbrev>. 1♂1♀, same data as for preceding, 11 Jun. 2021, Chuan Feng et al. leg., <abbrev xmlns:xlink="http://www.w3.org/1999/xlink" xlink:title="Institute of Zoology, Guangdong Academy of Sciences" id="ABBRID0EZJAC" xlink:type="simple">IZGAS</abbrev>. 3♀♀, same data as for preceding, 19 Jun. 2021, Chuan Feng et al. leg., <abbrev xmlns:xlink="http://www.w3.org/1999/xlink" xlink:title="Institute of Zoology, Guangdong Academy of Sciences" id="ABBRID0E4JAC" xlink:type="simple">IZGAS</abbrev>.</p><fig id="F1" position="float" orientation="portrait"><object-id xmlns:xlink="http://www.w3.org/1999/xlink" content-type="doi" xlink:type="simple">10.3897/zookeys.1200.116337.figure1</object-id><object-id xmlns:xlink="http://www.w3.org/1999/xlink" content-type="arpha" xlink:type="simple">44F28F11-9F77-51CA-BEEA-7D0164F13FFA</object-id><label>Figure 1.</label><caption><p>Head of <italic><tp:taxon-name><tp:taxon-name-part taxon-name-part-type="genus" reg="Sinoluperus">Sinoluperus</tp:taxon-name-part></tp:taxon-name></italic> species <bold>A</bold><italic><tp:taxon-name><tp:taxon-name-part taxon-name-part-type="genus" reg="Sinoluperus">S.</tp:taxon-name-part><tp:taxon-name-part taxon-name-part-type="species" reg="variegatus">variegatus</tp:taxon-name-part></tp:taxon-name></italic> sp. nov. <bold>B</bold><italic><tp:taxon-name><tp:taxon-name-part taxon-name-part-type="genus" reg="Sinoluperus">S.</tp:taxon-name-part><tp:taxon-name-part taxon-name-part-type="species" reg="subcostatus">subcostatus</tp:taxon-name-part></tp:taxon-name></italic> Gressitt &amp; Kimoto, 1963 <bold>C</bold><italic><tp:taxon-name><tp:taxon-name-part taxon-name-part-type="genus" reg="Sinoluperus">S.</tp:taxon-name-part><tp:taxon-name-part taxon-name-part-type="species" reg="wuyiensis">wuyiensis</tp:taxon-name-part></tp:taxon-name></italic> Yang &amp; Wu, 1998.</p></caption><graphic xmlns:xlink="http://www.w3.org/1999/xlink" xlink:href="zookeys-1200-231_article-116337__-g001.jpg" position="float" orientation="portrait" xlink:type="simple" id="oo_1044128.jpg"><uri content-type="original_file" xlink:type="simple">https://binary.pensoft.net/fig/1044128</uri></graphic></fig><fig id="F2" position="float" orientation="portrait"><object-id xmlns:xlink="http://www.w3.org/1999/xlink" content-type="doi" xlink:type="simple">10.3897/zookeys.1200.116337.figure2</object-id><object-id xmlns:xlink="http://www.w3.org/1999/xlink" content-type="arpha" xlink:type="simple">A7661E54-3EE2-5776-8D2F-2C7C7EF2BC37</object-id><label>Figure 2.</label><caption><p><italic><tp:taxon-name><tp:taxon-name-part taxon-name-part-type="genus" reg="Sinoluperus">Sinoluperus</tp:taxon-name-part><tp:taxon-name-part taxon-name-part-type="species" reg="variegatus">variegatus</tp:taxon-name-part></tp:taxon-name></italic> sp. nov. (holotype, male) <bold>A–C</bold> habitus (male) <bold>D–F</bold> aedeagus <bold>A, D</bold> dorsal view <bold>B, E</bold> ventral view <bold>C, F</bold> lateral view. Scale bars: 1 mm (<bold>A–C</bold>); 0.5 mm (<bold>D–F</bold>).</p></caption><graphic xmlns:xlink="http://www.w3.org/1999/xlink" xlink:href="zookeys-1200-231_article-116337__-g002.jpg" position="float" orientation="portrait" xlink:type="simple" id="oo_1044129.jpg"><uri content-type="original_file" xlink:type="simple">https://binary.pensoft.net/fig/1044129</uri></graphic></fig><fig id="F3" position="float" orientation="portrait"><object-id xmlns:xlink="http://www.w3.org/1999/xlink" content-type="doi" xlink:type="simple">10.3897/zookeys.1200.116337.figure3</object-id><object-id xmlns:xlink="http://www.w3.org/1999/xlink" content-type="arpha" xlink:type="simple">BFCFBEB4-3DA4-5620-B428-0BC292B1201D</object-id><label>Figure 3.</label><caption><p><italic><tp:taxon-name><tp:taxon-name-part taxon-name-part-type="genus" reg="Sinoluperus">Sinoluperus</tp:taxon-name-part><tp:taxon-name-part taxon-name-part-type="species" reg="variegatus">variegatus</tp:taxon-name-part></tp:taxon-name></italic> sp. nov. (paratype male) <bold>A–F</bold> habitus <bold>A, D</bold> dorsal view <bold>B, E</bold> ventral view <bold>C, F</bold> lateral view. Scale bars: 1 mm.</p></caption><graphic xmlns:xlink="http://www.w3.org/1999/xlink" xlink:href="zookeys-1200-231_article-116337__-g003.jpg" position="float" orientation="portrait" xlink:type="simple" id="oo_1044130.jpg"><uri content-type="original_file" xlink:type="simple">https://binary.pensoft.net/fig/1044130</uri></graphic></fig><fig id="F4" position="float" orientation="portrait"><object-id xmlns:xlink="http://www.w3.org/1999/xlink" content-type="doi" xlink:type="simple">10.3897/zookeys.1200.116337.figure4</object-id><object-id xmlns:xlink="http://www.w3.org/1999/xlink" content-type="arpha" xlink:type="simple">4EC06E4B-C158-5CED-A30C-E7841796BC0C</object-id><label>Figure 4.</label><caption><p><italic><tp:taxon-name><tp:taxon-name-part taxon-name-part-type="genus" reg="Sinoluperus">Sinoluperus</tp:taxon-name-part><tp:taxon-name-part taxon-name-part-type="species" reg="variegatus">variegatus</tp:taxon-name-part></tp:taxon-name></italic> sp. nov. (paratype, female) <bold>A–C</bold> habitus <bold>A</bold> dorsal views <bold>B</bold> ventral views <bold>C</bold> lateral views. Scale bars: 1 mm.</p></caption><graphic xmlns:xlink="http://www.w3.org/1999/xlink" xlink:href="zookeys-1200-231_article-116337__-g004.jpg" position="float" orientation="portrait" xlink:type="simple" id="oo_1044131.jpg"><uri content-type="original_file" xlink:type="simple">https://binary.pensoft.net/fig/1044131</uri></graphic></fig></tp:treatment-sec><tp:treatment-sec sec-type="diagnosis" id="SECID0ECPAC"><title>Diagnosis.</title><p>The new species closely resembles <italic><tp:taxon-name><tp:taxon-name-part taxon-name-part-type="genus" reg="Sinoluperus">S.</tp:taxon-name-part><tp:taxon-name-part taxon-name-part-type="species" reg="subcostatus">subcostatus</tp:taxon-name-part></tp:taxon-name></italic> Gressitt &amp; Kimoto, 1963, but it differs from the latter by its slender aedeagus with a gradually narrowed apical part in ventral view. In <italic><tp:taxon-name><tp:taxon-name-part taxon-name-part-type="genus" reg="Sinoluperus">S.</tp:taxon-name-part><tp:taxon-name-part taxon-name-part-type="species" reg="subcostatus">subcostatus</tp:taxon-name-part></tp:taxon-name></italic>, the aedeagus is robust, and its apical part is abruptly narrowed in ventral view. Light-colored specimens of new species closely resemble <italic><tp:taxon-name><tp:taxon-name-part taxon-name-part-type="genus" reg="Sinoluperus">S.</tp:taxon-name-part><tp:taxon-name-part taxon-name-part-type="species" reg="wuyiensis">wuyiensis</tp:taxon-name-part></tp:taxon-name></italic> Yang &amp; Wu, 1998. However, the vertex of <italic><tp:taxon-name><tp:taxon-name-part taxon-name-part-type="genus" reg="Sinoluperus">S.</tp:taxon-name-part><tp:taxon-name-part taxon-name-part-type="species" reg="variegatus">variegatus</tp:taxon-name-part></tp:taxon-name></italic> sp. nov. almost impunctate, vertex of <italic><tp:taxon-name><tp:taxon-name-part taxon-name-part-type="genus" reg="Sinoluperus">S.</tp:taxon-name-part><tp:taxon-name-part taxon-name-part-type="species" reg="wuyiensis">wuyiensis</tp:taxon-name-part></tp:taxon-name></italic> strongly and closely punctate.</p></tp:treatment-sec><tp:treatment-sec sec-type="description" id="SECID0EABAE"><title>Description.</title><p><bold>Male.</bold> Length: 4.5–5.0 mm. Head, pronotum, scutellum, ventral side of body, femur, and basal half of tibia yellow or orange. Antennae black-brown, with antennomeres 1–3 yellow-brown, most of metepimeron brown. Elytra black-brown or pale in some specimens. Apical half of tibia, tarsus, and claw black-brown.</p><p>Vertex with sparse punctures, with fine reticulation. Frontal tubercles transverse, extending downward between antennal bases. Antennae longer than body; antennomeres 1 bare, rod-shaped, antennomeres 2–11 with short hairs, antennomere 2 shortest, antennomere 3 ~3.5× as long as antennomere 2; antennomere 4 ~1.3× as long as antennomere 3, thick and curved at apex, antennomere 5 equal to antennomere 4 in length, antennomeres 6–11 gradually shortened.</p><p>Pronotum ~1.5× as wide as long, lateral margins straight at base and slightly rounded at apex; three setae present on each side of lateral margins, basal margin slightly convex, anterior margin slightly concave, anterior and posterior angles thickened and rounded; disc strongly convex, with sparse and fine punctures, shiny.</p><p>Scutellum triangular, smooth, impunctate.</p><p>Elytra wider than pronotum at base, humeri strongly convex, lateral sides subparallel and gradually widened posteriorly. Disc with 10 shallow longitudinal grooves, covered with small punctures in grooves, interstices of punctures wider than diameter of individual puncture. Elytral epipleuron broad at base, narrowed at middle, gradually narrowed from middle to apex.</p><p>Legs strong, each tibia with distinct spur at apex, tarsomere 1 of hind tarsi equal to combined remaining tarsomeres.</p><p>Aedeagus slender; in ventral view, sides abruptly narrowed near apex, with apical protrusions forming two cones close to each other.</p><p><bold>Female.</bold> Length 6.5 mm. Head, pronotum, scutellum, ventral surface of body, femur, and base of tibia yellowish brown; apical half of tibia, tarsus, claw black brown. Antennae black-brown, with antennomeres 1–3 yellow-brown. Antenna ~2/3 of body length, antennomere 3 ~3× as long as antennomere 2; antennomere 4 ~1.5× as long as antennomere 3, antennomere 5 equal in length to antennomere 4, antennomere 6 slightly shorter than antennomere 5, antennomeres 7–11 gradually widened. Punctures Barely visible on pronotum and elytra.</p></tp:treatment-sec><tp:treatment-sec sec-type="distribution" id="SECID0ESBAE"><title>Distribution.</title><p>China: Zhejiang, Hunan, Guangdong.</p></tp:treatment-sec><tp:treatment-sec sec-type="etymology" id="SECID0EXBAE"><title>Etymology.</title><p>The species name (Latin, meaning “variegated”) refers to the variable color of elytra.</p></tp:treatment-sec></tp:taxon-treatment>
