# Supplementary material for: ﻿A review of the leaf-beetle genus Sinoluperus Gressitt & Kimoto, 1963 (Coleoptera, Chrysomelidae, Galerucinae) from China, with the description of a new species
Source: Zookeys. 2024 May 9;1200:231–43. doi: 10.3897/zookeys.1200.116337 (PMC11099469; doi:10.3897/zookeys.1200.116337)
Supplement: XML Treatment for Sinoluperus subcostatus [file zookeys.1200.116337-treatment2.xml]

<!DOCTYPE tp:taxon-treatment
  PUBLIC "-//TaxonX//DTD Taxonomic Treatment Publishing DTD v0 20100105//EN" "tax-treatment-NSO.dtd">
<tp:taxon-treatment xmlns:tp="http://www.plazi.org/taxpub"><tp:treatment-meta><kwd-group><label>Taxon classification</label><kwd>
                <named-content content-type="kingdom">Animalia</named-content>
              </kwd><kwd>
                <named-content content-type="order">Coleoptera</named-content>
              </kwd><kwd>
                <named-content content-type="family">Chrysomelidae</named-content>
              </kwd></kwd-group><mixed-citation publication-type="journal"><person-group><name><surname>Yang</surname><given-names>Hai-Dong</given-names></name><name><surname>Feng</surname><given-names>Chuan</given-names></name><name><surname>Yang</surname><given-names>Xing-Ke</given-names></name></person-group><article-title>﻿A review of the leaf-beetle genus <italic><tp:taxon-name><tp:taxon-name-part taxon-name-part-type="genus" reg="Sinoluperus">Sinoluperus</tp:taxon-name-part></tp:taxon-name></italic> Gressitt &amp; Kimoto, 1963 (<tp:taxon-name><tp:taxon-name-part taxon-name-part-type="order">Coleoptera</tp:taxon-name-part></tp:taxon-name>, <tp:taxon-name><tp:taxon-name-part taxon-name-part-type="family">Chrysomelidae</tp:taxon-name-part></tp:taxon-name>, <tp:taxon-name><tp:taxon-name-part taxon-name-part-type="subfamily">Galerucinae</tp:taxon-name-part></tp:taxon-name>) from China, with the description of a new species</article-title><source>Zookeys</source><day>09</day><month>05</month><year>2024</year><volume>1200</volume><fpage>231</fpage><lpage>243</lpage><pub-id pub-id-type="doi">10.3897/zookeys.1200.116337</pub-id></mixed-citation></tp:treatment-meta><tp:nomenclature><label>﻿</label><tp:taxon-name>
              <object-id xmlns:xlink="http://www.w3.org/1999/xlink" content-type="arpha" xlink:type="simple">199420FE-92F5-517C-9148-83C7E5A5856D</object-id>
              <tp:taxon-name-part taxon-name-part-type="genus" reg="Sinoluperus">Sinoluperus</tp:taxon-name-part>
              <tp:taxon-name-part taxon-name-part-type="species" reg="subcostatus">subcostatus</tp:taxon-name-part>
            </tp:taxon-name><tp:taxon-authority>Gressitt &amp; Kimoto, 1963</tp:taxon-authority><xref ref-type="fig" rid="F1">Figs 1B</xref><xref ref-type="fig" rid="F5">, 5</xref><xref ref-type="fig" rid="F6">, 6</xref><xref ref-type="fig" rid="F7">, 7</xref><xref ref-type="fig" rid="F8">, 8</xref><tp:nomenclature-citation-list><tp:nomenclature-citation><tp:taxon-name>
                  <tp:taxon-name-part taxon-name-part-type="genus" reg="Sinoluperus">Sinoluperus</tp:taxon-name-part>
                  <tp:taxon-name-part taxon-name-part-type="species" reg="subcostatus">subcostatus</tp:taxon-name-part>
                </tp:taxon-name><comment><xref ref-type="bibr" rid="B1">Gressitt and Kimoto 1963</xref>: 584. <abbrev xmlns:xlink="http://www.w3.org/1999/xlink" xlink:title="type locality" id="ABBRID0EGEAE" xlink:type="simple">TL</abbrev>: China, Jiangxi. <abbrev xmlns:xlink="http://www.w3.org/1999/xlink" xlink:title="type deposition" id="ABBRID0EKEAE" xlink:type="simple">TD</abbrev>: <named-content xmlns:xlink="http://www.w3.org/1999/xlink" content-type="dwc:institutional_code" xlink:title="California Academy of Sciences" xlink:href="http://grbio.org/institution/california-academy-sciences" xlink:type="simple">CAS</named-content>.</comment></tp:nomenclature-citation></tp:nomenclature-citation-list></tp:nomenclature><tp:treatment-sec sec-type="material" id="SECID0ESEAE"><title>Type specimens examined.</title><p><bold><italic>Holotype</italic></bold>: ♂. Hong San, SE Kiangsi Prov, China, 16. Jul. 1936, Gressitt leg., CAS8509. <bold><italic>Paratypes</italic></bold>: ♀. Szechuan, W. China, Pe-pei,, 28. Jul. 1940, Gressitt; 300 m a. s. l. Brit. Mus. 1963-245. ♂. China, Hainan Province, Tai-pin (Dwa-bi), 325 m a. s. l., 22 Jul. 1935, Gressitt leg., <named-content xmlns:xlink="http://www.w3.org/1999/xlink" content-type="dwc:institutional_code" xlink:title="Institute of Zoology, Chinese Academy of Sciences" xlink:href="http://grbio.org/institution/institute-zoology-chinese-academy-sciences" xlink:type="simple">IZAS</named-content>.</p><fig id="F5" position="float" orientation="portrait"><object-id xmlns:xlink="http://www.w3.org/1999/xlink" content-type="doi" xlink:type="simple">10.3897/zookeys.1200.116337.figure5</object-id><object-id xmlns:xlink="http://www.w3.org/1999/xlink" content-type="arpha" xlink:type="simple">EE05980A-0094-59E3-AF3A-7539C274476E</object-id><label>Figure 5.</label><caption><p><italic><tp:taxon-name><tp:taxon-name-part taxon-name-part-type="genus" reg="Sinoluperus">Sinoluperus</tp:taxon-name-part><tp:taxon-name-part taxon-name-part-type="species" reg="subcostatus">subcostatus</tp:taxon-name-part></tp:taxon-name></italic> (male) (holotype) <bold>A–C</bold> habitus <bold>A</bold> dorsal view <bold>B</bold> lateral view <bold>C</bold> head view. Scale bars: 1 mm.</p></caption><graphic xmlns:xlink="http://www.w3.org/1999/xlink" xlink:href="zookeys-1200-231_article-116337__-g005.jpg" position="float" orientation="portrait" xlink:type="simple" id="oo_1044132.jpg"><uri content-type="original_file" xlink:type="simple">https://binary.pensoft.net/fig/1044132</uri></graphic></fig><fig id="F6" position="float" orientation="portrait"><object-id xmlns:xlink="http://www.w3.org/1999/xlink" content-type="doi" xlink:type="simple">10.3897/zookeys.1200.116337.figure6</object-id><object-id xmlns:xlink="http://www.w3.org/1999/xlink" content-type="arpha" xlink:type="simple">3EC94CC2-5D6C-51E9-AD31-E7E006DDD893</object-id><label>Figure 6.</label><caption><p><italic><tp:taxon-name><tp:taxon-name-part taxon-name-part-type="genus" reg="Sinoluperus">Sinoluperus</tp:taxon-name-part><tp:taxon-name-part taxon-name-part-type="species" reg="subcostatus">subcostatus</tp:taxon-name-part></tp:taxon-name></italic> (female) (paratype) <bold>A–C</bold> habitus <bold>A</bold> dorsal view <bold>B</bold> lateral view <bold>C</bold> head view. Scale bars: 1 mm.</p></caption><graphic xmlns:xlink="http://www.w3.org/1999/xlink" xlink:href="zookeys-1200-231_article-116337__-g006.jpg" position="float" orientation="portrait" xlink:type="simple" id="oo_1044133.jpg"><uri content-type="original_file" xlink:type="simple">https://binary.pensoft.net/fig/1044133</uri></graphic></fig><fig id="F7" position="float" orientation="portrait"><object-id xmlns:xlink="http://www.w3.org/1999/xlink" content-type="doi" xlink:type="simple">10.3897/zookeys.1200.116337.figure7</object-id><object-id xmlns:xlink="http://www.w3.org/1999/xlink" content-type="arpha" xlink:type="simple">206517D1-03E6-5308-934F-09C321536302</object-id><label>Figure 7.</label><caption><p><italic><tp:taxon-name><tp:taxon-name-part taxon-name-part-type="genus" reg="Sinoluperus">Sinoluperus</tp:taxon-name-part><tp:taxon-name-part taxon-name-part-type="species" reg="subcostatus">subcostatus</tp:taxon-name-part></tp:taxon-name></italic> (male) (paratype) <bold>A–C</bold> habitus <bold>D–F</bold> aedeagus <bold>A, D</bold> dorsal view <bold>B, E</bold> ventral view <bold>C, F</bold> lateral view. Scale bars: 1 mm (<bold>A–C</bold>); 0.5 mm (<bold>D–F</bold>).</p></caption><graphic xmlns:xlink="http://www.w3.org/1999/xlink" xlink:href="zookeys-1200-231_article-116337__-g007.jpg" position="float" orientation="portrait" xlink:type="simple" id="oo_1044134.jpg"><uri content-type="original_file" xlink:type="simple">https://binary.pensoft.net/fig/1044134</uri></graphic></fig><fig id="F8" position="float" orientation="portrait"><object-id xmlns:xlink="http://www.w3.org/1999/xlink" content-type="doi" xlink:type="simple">10.3897/zookeys.1200.116337.figure8</object-id><object-id xmlns:xlink="http://www.w3.org/1999/xlink" content-type="arpha" xlink:type="simple">27EBF39F-63AD-511C-9839-BFFB51A0F852</object-id><label>Figure 8.</label><caption><p><italic><tp:taxon-name><tp:taxon-name-part taxon-name-part-type="genus" reg="Sinoluperus">Sinoluperus</tp:taxon-name-part><tp:taxon-name-part taxon-name-part-type="species" reg="subcostatus">subcostatus</tp:taxon-name-part></tp:taxon-name></italic> (female) <bold>A–C</bold> habitus <bold>A</bold> dorsal view <bold>B</bold> ventral view <bold>C</bold> lateral view. Scale bars: 1 mm.</p></caption><graphic xmlns:xlink="http://www.w3.org/1999/xlink" xlink:href="zookeys-1200-231_article-116337__-g008.jpg" position="float" orientation="portrait" xlink:type="simple" id="oo_1044135.jpg"><uri content-type="original_file" xlink:type="simple">https://binary.pensoft.net/fig/1044135</uri></graphic></fig></tp:treatment-sec><tp:treatment-sec sec-type="material" id="SECID0EKJAE"><title>Additional specimens examined.</title><p>1♀, China, Hunan Province, Yizhang, Mangshan National Nature Reserve, chawanggu, 25 Aug 2020, Siyuan Xu leg., <abbrev xmlns:xlink="http://www.w3.org/1999/xlink" xlink:title="Institute of Zoology, Guangdong Academy of Sciences" id="ABBRID0EQJAE" xlink:type="simple">IZGAS</abbrev>.</p></tp:treatment-sec><tp:treatment-sec sec-type="description" id="SECID0EUJAE"><title>Description.</title><p><bold>Male.</bold> Length 4.8–5.2 mm. Body ochraceous, apical half of tibia, tarsus, and claw reddish brown. In the paratype in IZCAS, head, pronotum, scutellum, ventral surface of body, femur, and base of tibia yellow; antennae black-brown with antennomeres 1 and 2 yellow, elytra black-brown with reddish brown at apex. Apical half of tibia, tarsus, and claw brown.</p><p>Vertex covered with closed punctures. Frontal tubercles transverse. Antennae longer than body. Antennomeres 1 bare, rod-shaped, antennomeres 2–11 with short hairs, antennomere 2 shortest, antennomere 3 ~3.7× as long as antennomere 2; antennomere 4 ~1.4× as long as antennomere 3, antennomeres 5–11 equal in length, and slightly shorter than antennomere 4.</p><p>Pronotum ~1.4× as wide as long, anterior margin straight; basal margin slightly convex, lateral margins straight at base and slightly rounded at apex, anterior angle projecting, basal angle obtuse, disc convex, with sparse punctures.</p><p>Scutellum triangular, with several small punctures.</p><p>Elytra wider than pronotum basally, humeri strongly convex, lateral margins of elytra gradually widened posteriorly. Elytra disc with 10 shallow longitudinal grooves and covered with small punctures, the interstices of punctures equal with diameter of individual puncture. Epipleuron broad basally, strongly narrowed at middle, gradually narrowed from middle to apex. Leg strong, each tibia with a distinct spur at apex.</p><p>Aedeagus robust, in ventral view, with sides slightly dilating near apex; apical protrusions short-cone-shaped, close to each other.</p><p><bold>Female.</bold> Length 5.2–5.5 mm. Head reddish brown; Antennae reddish brown with antennomeres 1–3 yellow, pronotum, scutellum, ventral surface of body, femur, and base of tibia brown or yellowish brown; apical half of tibia, tarsus, claw reddish brown.</p></tp:treatment-sec><tp:treatment-sec sec-type="distribution" id="SECID0EFKAE"><title>Distribution.</title><p>China: Zhejiang, Jiangxi, Hongkong, Guangdong, Hainan, Sichuan; Laos.</p></tp:treatment-sec><tp:treatment-sec><!--Section generated to contain objects referenced in tp:taxon-treatment.--><fig id="F1" position="float" orientation="portrait"><object-id xmlns:xlink="http://www.w3.org/1999/xlink" content-type="doi" xlink:type="simple">10.3897/zookeys.1200.116337.figure1</object-id><object-id xmlns:xlink="http://www.w3.org/1999/xlink" content-type="arpha" xlink:type="simple">44F28F11-9F77-51CA-BEEA-7D0164F13FFA</object-id><label>Figure 1.</label><caption><p>Head of <italic><tp:taxon-name><tp:taxon-name-part taxon-name-part-type="genus" reg="Sinoluperus">Sinoluperus</tp:taxon-name-part></tp:taxon-name></italic> species <bold>A</bold><italic><tp:taxon-name><tp:taxon-name-part taxon-name-part-type="genus" reg="Sinoluperus">S.</tp:taxon-name-part><tp:taxon-name-part taxon-name-part-type="species" reg="variegatus">variegatus</tp:taxon-name-part></tp:taxon-name></italic> sp. nov. <bold>B</bold><italic><tp:taxon-name><tp:taxon-name-part taxon-name-part-type="genus" reg="Sinoluperus">S.</tp:taxon-name-part><tp:taxon-name-part taxon-name-part-type="species" reg="subcostatus">subcostatus</tp:taxon-name-part></tp:taxon-name></italic> Gressitt &amp; Kimoto, 1963 <bold>C</bold><italic><tp:taxon-name><tp:taxon-name-part taxon-name-part-type="genus" reg="Sinoluperus">S.</tp:taxon-name-part><tp:taxon-name-part taxon-name-part-type="species" reg="wuyiensis">wuyiensis</tp:taxon-name-part></tp:taxon-name></italic> Yang &amp; Wu, 1998.</p></caption><graphic xmlns:xlink="http://www.w3.org/1999/xlink" xlink:href="zookeys-1200-231_article-116337__-g001.jpg" position="float" orientation="portrait" xlink:type="simple" id="oo_1044128.jpg"><uri content-type="original_file" xlink:type="simple">https://binary.pensoft.net/fig/1044128</uri></graphic></fig></tp:treatment-sec><ref-list><ref id="B1"><mixed-citation xmlns:xlink="http://www.w3.org/1999/xlink" xlink:type="simple"><person-group><name name-style="western"><surname>Gressitt</surname><given-names>JL</given-names></name><name name-style="western"><surname>Kimoto</surname><given-names>S</given-names></name></person-group> (<year>1963</year>) The <tp:taxon-name><tp:taxon-name-part taxon-name-part-type="family">Chrysomelidae</tp:taxon-name-part></tp:taxon-name> (Coleopt.) of China and Korea. Part II. Pacific Insects Monograph 1B: 301–1026.</mixed-citation></ref></ref-list></tp:taxon-treatment>
