# Supplementary material for: ﻿A review of the leaf-beetle genus Sinoluperus Gressitt & Kimoto, 1963 (Coleoptera, Chrysomelidae, Galerucinae) from China, with the description of a new species
Source: Zookeys. 2024 May 9;1200:231–43. doi: 10.3897/zookeys.1200.116337 (PMC11099469; doi:10.3897/zookeys.1200.116337)
Supplement: XML Treatment for Sinoluperus wuyiensis [file zookeys.1200.116337-treatment3.xml]

<!DOCTYPE tp:taxon-treatment
  PUBLIC "-//TaxonX//DTD Taxonomic Treatment Publishing DTD v0 20100105//EN" "tax-treatment-NSO.dtd">
<tp:taxon-treatment xmlns:tp="http://www.plazi.org/taxpub"><tp:treatment-meta><kwd-group><label>Taxon classification</label><kwd>
                <named-content content-type="kingdom">Animalia</named-content>
              </kwd><kwd>
                <named-content content-type="order">Coleoptera</named-content>
              </kwd><kwd>
                <named-content content-type="family">Chrysomelidae</named-content>
              </kwd></kwd-group><mixed-citation publication-type="journal"><person-group><name><surname>Yang</surname><given-names>Hai-Dong</given-names></name><name><surname>Feng</surname><given-names>Chuan</given-names></name><name><surname>Yang</surname><given-names>Xing-Ke</given-names></name></person-group><article-title>﻿A review of the leaf-beetle genus <italic><tp:taxon-name><tp:taxon-name-part taxon-name-part-type="genus" reg="Sinoluperus">Sinoluperus</tp:taxon-name-part></tp:taxon-name></italic> Gressitt &amp; Kimoto, 1963 (<tp:taxon-name><tp:taxon-name-part taxon-name-part-type="order">Coleoptera</tp:taxon-name-part></tp:taxon-name>, <tp:taxon-name><tp:taxon-name-part taxon-name-part-type="family">Chrysomelidae</tp:taxon-name-part></tp:taxon-name>, <tp:taxon-name><tp:taxon-name-part taxon-name-part-type="subfamily">Galerucinae</tp:taxon-name-part></tp:taxon-name>) from China, with the description of a new species</article-title><source>Zookeys</source><day>09</day><month>05</month><year>2024</year><volume>1200</volume><fpage>231</fpage><lpage>243</lpage><pub-id pub-id-type="doi">10.3897/zookeys.1200.116337</pub-id></mixed-citation></tp:treatment-meta><tp:nomenclature><label>﻿</label><tp:taxon-name>
              <object-id xmlns:xlink="http://www.w3.org/1999/xlink" content-type="arpha" xlink:type="simple">8EF46B76-F58B-56A5-A2E6-16D7F8AD620D</object-id>
              <tp:taxon-name-part taxon-name-part-type="genus" reg="Sinoluperus">Sinoluperus</tp:taxon-name-part>
              <tp:taxon-name-part taxon-name-part-type="species" reg="wuyiensis">wuyiensis</tp:taxon-name-part>
            </tp:taxon-name><tp:taxon-authority>Yang &amp; Wu, 1998</tp:taxon-authority><xref ref-type="fig" rid="F1">Figs 1C</xref><xref ref-type="fig" rid="F9">, 9</xref><xref ref-type="fig" rid="F10">, 10</xref><tp:nomenclature-citation-list><tp:nomenclature-citation><tp:taxon-name>
                  <tp:taxon-name-part taxon-name-part-type="genus" reg="Sinoluperus">Sinoluperus</tp:taxon-name-part>
                  <tp:taxon-name-part taxon-name-part-type="species" reg="wuyiensis">wuyiensis</tp:taxon-name-part>
                </tp:taxon-name><comment>Yang &amp; Wu, 1998: 262. <abbrev xmlns:xlink="http://www.w3.org/1999/xlink" xlink:title="type locality" id="ABBRID0EJMAE" xlink:type="simple">TL</abbrev>: China, Fujian. <abbrev xmlns:xlink="http://www.w3.org/1999/xlink" xlink:title="type deposition" id="ABBRID0ENMAE" xlink:type="simple">TD</abbrev>: <named-content xmlns:xlink="http://www.w3.org/1999/xlink" content-type="dwc:institutional_code" xlink:title="Institute of Zoology, Chinese Academy of Sciences" xlink:href="http://grbio.org/institution/institute-zoology-chinese-academy-sciences" xlink:type="simple">IZAS</named-content>.</comment></tp:nomenclature-citation></tp:nomenclature-citation-list></tp:nomenclature><tp:treatment-sec sec-type="material" id="SECID0EVMAE"><title>Type specimens examined.</title><p><bold><italic>Holotype</italic></bold>: ♂, China, Fujian province, Mount Wuyi, Maopai, 1 Aug. 1997, Yanyu Wu leg., <named-content xmlns:xlink="http://www.w3.org/1999/xlink" content-type="dwc:institutional_code" xlink:title="Institute of Zoology, Chinese Academy of Sciences" xlink:href="http://grbio.org/institution/institute-zoology-chinese-academy-sciences" xlink:type="simple">IZAS</named-content>. <bold><italic>Paratypes</italic></bold>: 1♂, China, Fujian Province, Mount Wuyi, Pikeng, 520 m a. s. l., 31 Jul. 1997, Yanyu Wu leg., <named-content xmlns:xlink="http://www.w3.org/1999/xlink" content-type="dwc:institutional_code" xlink:title="Institute of Zoology, Chinese Academy of Sciences" xlink:href="http://grbio.org/institution/institute-zoology-chinese-academy-sciences" xlink:type="simple">IZAS</named-content>. 2♂♂, Fujian Province, Mount Wuyi, Huangxizhou, 650 m a. s. l., 6 Aug. 1997, Jiashe Wang leg., <named-content xmlns:xlink="http://www.w3.org/1999/xlink" content-type="dwc:institutional_code" xlink:title="Institute of Zoology, Chinese Academy of Sciences" xlink:href="http://grbio.org/institution/institute-zoology-chinese-academy-sciences" xlink:type="simple">IZAS</named-content>. 1♂, China, Fujian Province, Mount Wuyi, Diaoqiao, 540 m a. s. l., 11 Aug. 1997, Youwei Zhang leg., <named-content xmlns:xlink="http://www.w3.org/1999/xlink" content-type="dwc:institutional_code" xlink:title="Institute of Zoology, Chinese Academy of Sciences" xlink:href="http://grbio.org/institution/institute-zoology-chinese-academy-sciences" xlink:type="simple">IZAS</named-content>.</p><fig id="F9" position="float" orientation="portrait"><object-id xmlns:xlink="http://www.w3.org/1999/xlink" content-type="doi" xlink:type="simple">10.3897/zookeys.1200.116337.figure9</object-id><object-id xmlns:xlink="http://www.w3.org/1999/xlink" content-type="arpha" xlink:type="simple">BAB7A8EE-9DDB-5176-B913-920BEE25CB07</object-id><label>Figure 9.</label><caption><p><italic><tp:taxon-name><tp:taxon-name-part taxon-name-part-type="genus" reg="Sinoluperus">Sinoluperus</tp:taxon-name-part><tp:taxon-name-part taxon-name-part-type="species" reg="wuyiensis">wuyiensis</tp:taxon-name-part></tp:taxon-name></italic> (male) <bold>A–C</bold> habitus <bold>D–F</bold> aedeagus <bold>A, D</bold> dorsal view <bold>B, E</bold> ventral view <bold>C, F</bold> lateral view. Scale bars 1 mm (<bold>A–C</bold>); 0.5 mm (<bold>D–F</bold>).</p></caption><graphic xmlns:xlink="http://www.w3.org/1999/xlink" xlink:href="zookeys-1200-231_article-116337__-g009.jpg" position="float" orientation="portrait" xlink:type="simple" id="oo_1044136.jpg"><uri content-type="original_file" xlink:type="simple">https://binary.pensoft.net/fig/1044136</uri></graphic></fig><fig id="F10" position="float" orientation="portrait"><object-id xmlns:xlink="http://www.w3.org/1999/xlink" content-type="doi" xlink:type="simple">10.3897/zookeys.1200.116337.figure10</object-id><object-id xmlns:xlink="http://www.w3.org/1999/xlink" content-type="arpha" xlink:type="simple">059AE668-1304-54D1-827C-7165349426FF</object-id><label>Figure 10.</label><caption><p><italic><tp:taxon-name><tp:taxon-name-part taxon-name-part-type="genus" reg="Sinoluperus">Sinoluperus</tp:taxon-name-part><tp:taxon-name-part taxon-name-part-type="species" reg="wuyiensis">wuyiensis</tp:taxon-name-part></tp:taxon-name></italic> (female) <bold>A–C</bold> habitus <bold>A</bold> dorsal view <bold>B</bold> ventral view <bold>C</bold> lateral view. Scale bars: 1 mm.</p></caption><graphic xmlns:xlink="http://www.w3.org/1999/xlink" xlink:href="zookeys-1200-231_article-116337__-g010.jpg" position="float" orientation="portrait" xlink:type="simple" id="oo_1044137.jpg"><uri content-type="original_file" xlink:type="simple">https://binary.pensoft.net/fig/1044137</uri></graphic></fig></tp:treatment-sec><tp:treatment-sec sec-type="material" id="SECID0EZPAE"><title>Additional specimens examined.</title><p>1♀, China, Guangdong Province, Ruyuan, Nanling National Nature Reserve, xiaohuangshan, 18 Jul. 2022, Meiying Lin et al. leg., <abbrev xmlns:xlink="http://www.w3.org/1999/xlink" xlink:title="Institute of Zoology, Guangdong Academy of Sciences" id="ABBRID0E6PAE" xlink:type="simple">IZGAS</abbrev>. 1♂, China, Guangdong Province, Chebaling National National Nature Reserve, Shixing County, 24 Jun. 2022, Meiying Lin et al. leg., <abbrev xmlns:xlink="http://www.w3.org/1999/xlink" xlink:title="Institute of Zoology, Guangdong Academy of Sciences" id="ABBRID0EDQAE" xlink:type="simple">IZGAS</abbrev>.</p></tp:treatment-sec><tp:treatment-sec sec-type="description" id="SECID0EHQAE"><title>Description.</title><p>(♂) Length 4.5–6.0 mm. Head, pronotum, scutellum, ventral surface of body, femur, and base of tibia reddish brown or yellowish brown; antennae ranged from black to brown with antennomeres 1–3 yellow; in some specimens antennae yellow with antennomeres 7–11 black-brown. Elytra yellow; apical half of tibia, tarsus, and claw brown.</p><p>Vertex covered with closed punctures. Frontal tubercles small, antennae longer than body. Antennomere 1 bare, rod-shaped, antennomeres 2–11 with short hairs, antennomere 2 shortest, antennomere 3 ~3× as long as antennomere 2; antennomere 4 ~1.2× as long as antennomere 3, antennomeres 4–11 equal in length.</p><p>Pronotum ~2× as wide as long, basal and apical margins slightly convex, disc strongly convex with dense punctures.</p><p>Scutellum triangular, smooth, impunctate.</p><p>Elytra wider than pronotum basally, humeri strongly convex, subparallel-sided but gradually widened posteriorly. Disc with 8–10 longitudinal grooves, covered with dense punctures, interstices of punctures narrower than diameter of individual puncture. Elytral epipleuron broad at base, strongly narrowed at middle, gradually narrowed from middle to apex.</p><p>Legs strong, each tibia with distinct spur at apex, segment 1 of hind tarsi equal to combined remaining segments.</p><p>Aedeagus robust, with parallel sides and rounded apex in ventral view. Apical protrusions nipple nipple-shaped, small, well separated from each other.</p><p><bold>Female.</bold> Length 5.5 mm. Antennomere 3 ~3.5× as long as antennomere 2; apical ventrite with longitudinal concave in the middle.</p></tp:treatment-sec><tp:treatment-sec sec-type="distribution" id="SECID0EWQAE"><title>Distribution.</title><p>China: Hunan, Fujian, Guangdong.</p></tp:treatment-sec><tp:treatment-sec><!--Section generated to contain objects referenced in tp:taxon-treatment.--><fig id="F1" position="float" orientation="portrait"><object-id xmlns:xlink="http://www.w3.org/1999/xlink" content-type="doi" xlink:type="simple">10.3897/zookeys.1200.116337.figure1</object-id><object-id xmlns:xlink="http://www.w3.org/1999/xlink" content-type="arpha" xlink:type="simple">44F28F11-9F77-51CA-BEEA-7D0164F13FFA</object-id><label>Figure 1.</label><caption><p>Head of <italic><tp:taxon-name><tp:taxon-name-part taxon-name-part-type="genus" reg="Sinoluperus">Sinoluperus</tp:taxon-name-part></tp:taxon-name></italic> species <bold>A</bold><italic><tp:taxon-name><tp:taxon-name-part taxon-name-part-type="genus" reg="Sinoluperus">S.</tp:taxon-name-part><tp:taxon-name-part taxon-name-part-type="species" reg="variegatus">variegatus</tp:taxon-name-part></tp:taxon-name></italic> sp. nov. <bold>B</bold><italic><tp:taxon-name><tp:taxon-name-part taxon-name-part-type="genus" reg="Sinoluperus">S.</tp:taxon-name-part><tp:taxon-name-part taxon-name-part-type="species" reg="subcostatus">subcostatus</tp:taxon-name-part></tp:taxon-name></italic> Gressitt &amp; Kimoto, 1963 <bold>C</bold><italic><tp:taxon-name><tp:taxon-name-part taxon-name-part-type="genus" reg="Sinoluperus">S.</tp:taxon-name-part><tp:taxon-name-part taxon-name-part-type="species" reg="wuyiensis">wuyiensis</tp:taxon-name-part></tp:taxon-name></italic> Yang &amp; Wu, 1998.</p></caption><graphic xmlns:xlink="http://www.w3.org/1999/xlink" xlink:href="zookeys-1200-231_article-116337__-g001.jpg" position="float" orientation="portrait" xlink:type="simple" id="oo_1044128.jpg"><uri content-type="original_file" xlink:type="simple">https://binary.pensoft.net/fig/1044128</uri></graphic></fig></tp:treatment-sec></tp:taxon-treatment>
